# Supplementary material for: Correlations Between Novel Adiposity Indices and Electrocardiographic Evidence of Left Ventricular Hypertrophy in Individuals with Arterial Hypertension
Source: J Pers Med. 2025 Jun 2;15(6):229. doi: 10.3390/jpm15060229 (PMC12194296; doi:10.3390/jpm15060229)
Supplement: Supplementary file 1 [file jpm-15-00229-s001.zip]

Archive with 1 entries (1 files):
- jpm-3596992-supplementary.pdf
